# Supplementary material for: Antibacterial Evaluation and Virtual Screening of New Thiazolyl-Triazole Schiff Bases as Potential DNA-Gyrase Inhibitors
Source: Int J Mol Sci. 2018 Jan 11;19(1):222. doi: 10.3390/ijms19010222 (PMC5796171; doi:10.3390/ijms19010222)
Supplement: Supplementary file 1 [file ijms-19-00222-s001.zip]

Archive with 3 entries (2 files):
- ijms-250603-supplementary materials/
- ijms-250603-supplementary materials/ijms-250603-Table S1.docx
- ijms-250603-supplementary materials/ijms-250603-Table S2.xlsx
