# Supplementary material for: Antibacterial Evaluation and Virtual Screening of New Thiazolyl-Triazole Schiff Bases as Potential DNA-Gyrase Inhibitors
Source: Int J Mol Sci. 2018 Jan 11;19(1):222. doi: 10.3390/ijms19010222 (PMC5796171; doi:10.3390/ijms19010222)
Supplement: Supplementary file 1 [file ijms-19-00222-s001.zip › ijms-250603-supplementary materials/ijms-250603-Table S2.xlsx]

## Sheet: gyrA
Target	Ligand	Hydrogen bonding energy					Protein-ligand interactions
		Energy donor	Bonding energy (KJ/mol)	H-bond Length (Å)	Ligand contribution with atom type (no.)	Target contribution	Interacting AA residue	Localisation (domain, region, interactions)	Epair (KJ/mol)
Q7BSI9	B1	ligand	-0.103902	3.40351	N (2)	Ser112	Phe88	TOP4c domain	-9.26382
		ligand	-1.60916	2.92996	N (4)	Val113	Val91	TOP4c domain	-4.67694
		ligand	-1.34812	3.33038	N (21)	Ser98	Arg92	TOP4c domain	-16.2577
							Gln95	TOP4c domain	-10.6812
							Phe97	TOP4c domain	-13.7011
							Ser98	TOP4c domain	-16.4444
							Tyr99	TOP4c domain	-2.98722
							Phe110	TOP4c domain	-1.2874
							Gly111	TOP4c domain	-1.09952
							Ser112	TOP4c domain	-4.87722
							Val113	TOP4c domain	-10.1633
							Asp114	TOP4c domain	-2.0639
							Gly115	TOP4c domain	-7.40362
							Asp116	TOP4c domain	-2.98058
							Met117	TOP4c domain	-11.4025
							Ala118	TOP4c domain	-2.85574
							Ser173	TOP4c domain	-0.381859
							Tyr266	TOP4c domain	-3.63017
							Gln267	TOP4c domain	-13.4772
							Val268	TOP4c domain	-3.66489
							Asn269	TOP4c domain	-5.71562
							Lys270	TOP4c domain	-0.378136
Q7BSI9	B2	ligand	-6.75494e-05	3.57482	N (2)	Ser112	Phe88	TOP4c domain	-9.57586
		ligand	-0.00726275	3.27724	N (2)	Val113	Val91	TOP4c domain	-4.72444
		ligand	-1.35835	2.90357	N (4)	Val113	Arg92	TOP4c domain	-13.2864
		ligand	-0.859522	3.39341	N (21)	Ser98	Gln95	TOP4c domain	-10.1922
		ligand	-0.703168	3.45937	S (32)	Val268	Phe97	TOP4c domain	-12.0525
							Ser98	TOP4c domain	-4.91366
							Phe110	TOP4c domain	-1.31074
							Gly111	TOP4c domain	-1.143
							Ser112	TOP4c domain	-5.0765
							Val113	TOP4c domain	-10.1347
							Asp114	TOP4c domain	-2.28164
							Gly115	TOP4c domain	-9.65229
							Asp116	TOP4c domain	-3.76155
							Met117	TOP4c domain	-12.1095
							Ala118	TOP4c domain	-2.88547
							Gln267	TOP4c domain	-9.81477
							Val268	TOP4c domain	-5.26243
							Asn269	TOP4c domain	-7.56185
							Lys270	TOP4c domain	-0.476181
Q7BSI9	B3	ligand	-0.198097	3.15917	N (2)	Val113	Phe88	TOP4c domain	-7.8041
		ligand	-0.980456	2.93239	N (4)	Val113	Val91	TOP4c domain	-3.93159
		ligand	-0.985411	3.33067	N (4)	Val268	Arg92	TOP4c domain	-13.6941
		ligand	-1.24094	3.29351	N (21)	Ser98	Gln95	TOP4c domain	-10.2759
		ligand	-0.444478	3.5111	S (32)	Val268	Phe97	TOP4c domain	-13.2189
							Ser98	TOP4c domain	-6.57062
							Phe110	TOP4c domain	-1.14455
							Gly111	TOP4c domain	-0.714597
							Ser112	TOP4c domain	-4.56468
							Val113	TOP4c domain	-10.6757
							Asp114	TOP4c domain	-1.98778
							Gly115	TOP4c domain	-7.74355
							Asp116	TOP4c domain	-2.89322
							Met117	TOP4c domain	-10.4662
							Ala118	TOP4c domain	-2.55369
							Thr220	TOP4c domain	-0.342348
							Tyr266	TOP4c domain	-0.321318
							Gln267	TOP4c domain	-16.8755
							Val268	TOP4c domain	-6.17151
							Asn269	TOP4c domain	-7.13798
							Lys270	TOP4c domain	-0.573313
Q7BSI9	B4	ligand	-0.364166	3.18865	N (2)	Val113	Phe88	TOP4c domain	-7.26166
		ligand	-1.04485	3.01347	N (4)	Val113	Val91	TOP4c domain	-4.16736
		ligand	-1.1588	3.25587	N (4)	Val268	Arg92	TOP4c domain	-14.6034
		ligand	-1.49285	3.26515	N (21)	Ser98	Gln95	TOP4c domain	-10.5194
							Phe97	TOP4c domain	-14.7525
							Ser98	TOP4c domain	-13.0261
							Phe110	TOP4c domain	-0.810191
							Gly111	TOP4c domain	-0.666256
							Ser112	TOP4c domain	-4.16874
							Val113	TOP4c domain	-10.8923
							Asp114	TOP4c domain	-1.57784
							Gly115	TOP4c domain	-6.27467
							Asp116	TOP4c domain	-2.72497
							Met117	TOP4c domain	-9.87088
							Ala118	TOP4c domain	-2.28304
							Ser173	TOP4c domain	-0.811339
							Thr220	TOP4c domain	-0.4
							Tyr266	TOP4c domain	-4.89164
							Gln267	TOP4c domain	-16.0442
							Val268	TOP4c domain	-6.06656
							Asn269	TOP4c domain	-6.14911
							Lys270	TOP4c domain	-0.535717
Q7BSI9	B5	ligand	-0.0495501	3.33982	N (2)	Val113	Phe88	TOP4c domain	-7.95679
		ligand	-1.50164	3.00351	N (4)	Val113	Val91	TOP4c domain	-4.41339
		ligand	-0.51079	3.42174	N (4)	Val268	Arg92	TOP4c domain	-15.2295
		ligand	-1.2379	3.32534	N (21)	Ser98	Gln95	TOP4c domain	-10.3876
		ligand	-0.615143	3.47697	S (31)	Val268	Phe97	TOP4c domain	-15.3308
							Ser98	TOP4c domain	-15.5262
							Tyr99	TOP4c domain	-2.2107
							Phe110	TOP4c domain	-1.17467
							Gly111	TOP4c domain	-0.691132
							Ser112	TOP4c domain	-4.18406
							Val113	TOP4c domain	-10.5186
							Asp114	TOP4c domain	-1.52784
							Gly115	TOP4c domain	-4.64099
							Asp116	TOP4c domain	-2.56724
							Met117	TOP4c domain	-9.91147
							Ala118	TOP4c domain	-2.6168
							Ser173	TOP4c domain	-0.473763
							Thr220	TOP4c domain	-0.4
							Tyr266	TOP4c domain	-5.48
							Gln267	TOP4c domain	-16.6265
							Val268	TOP4c domain	-5.83206
							Asn269	TOP4c domain	-5.4171
							Lys270	TOP4c domain	-0.45238
Q7BSI9	B6	ligand	-0.261201	3.22957	N (2)	Val113	Phe88	TOP4c domain	-7.40279
		ligand	-1.21989	3.0169	N (4)	Val113	Val91	TOP4c domain	-3.7614
		ligand	-0.880336	3.3108	N (4)	Val268	Arg92	TOP4c domain	-15.3692
		ligand	-1.35406	3.3257	N (21)	Ser98	Gln95	TOP4c domain	-10.2104
							Phe97	TOP4c domain	-15.0206
							Ser98	TOP4c domain	-15.1541
							Tyr99	TOP4c domain	-1.39472
							Phe110	TOP4c domain	-1.1236
							Gly111	TOP4c domain	-0.672532
							Ser112	TOP4c domain	-4.04138
							Val113	TOP4c domain	-10.703
							Asp114	TOP4c domain	-1.51821
							Gly115	TOP4c domain	-5.40108
							Asp116	TOP4c domain	-2.72101
							Met117	TOP4c domain	-9.88487
							Ala118	TOP4c domain	-2.34609
							Ser173	TOP4c domain	-0.452114
							Thr220	TOP4c domain	-0.4
							Tyr266	TOP4c domain	-5.50108
							Gln267	TOP4c domain	-16.3913
							Val268	TOP4c domain	-5.77654
							Asn269	TOP4c domain	-5.6773
							Lys270	TOP4c domain	-0.501493
Q7BSI9	B7	ligand	-0.236779	3.20751	N (2)	Val113	Phe88	TOP4c domain	-7.85276
		ligand	-0.954964	2.99845	N (4)	Val113	Val91	TOP4c domain	-4.20419
		ligand	-1.05943	3.3243	N (4)	Val268	Arg92	TOP4c domain	-14.9828
		ligand	-1.31214	3.25703	N (21)	Ser98	Gln95	TOP4c domain	-13.5044
		ligand	-2.5	2.87088	O (30)	Gln95	Phe97	TOP4c domain	-14.3189
		either	-2.5	2.70609	O (30)	Ser98	Ser98	TOP4c domain	-10.1233
							Phe110	TOP4c domain	-0.792434
							Gly111	TOP4c domain	-0.686226
							Ser112	TOP4c domain	-4.30872
							Val113	TOP4c domain	-10.5203
							Asp114	TOP4c domain	-1.83698
							Gly115	TOP4c domain	-7.2647
							Asp116	TOP4c domain	-2.95463
							Met117	TOP4c domain	-10.4868
							Ala118	TOP4c domain	-2.46804
							Thr220	TOP4c domain	-0.35599
							Tyr266	TOP4c domain	-0.31363
							Gln267	TOP4c domain	-13.1273
							Val268	TOP4c domain	-5.62697
							Asn269	TOP4c domain	-6.67008
							Lys270	TOP4c domain	-0.540184
Q7BSI9	B8	ligand	-0.163835	3.28225	N (2)	Val113	Phe88	TOP4c domain	-7.66026
		ligand	-1.24255	3.02364	N (4)	Val113	Val91	TOP4c domain	-3.94369
		ligand	-0.969423	3.2923	N (4)	Val268	Arg92	TOP4c domain	-13.6279
		ligand	-1.34275	3.29363	N (21)	Ser98	Gln95	TOP4c domain	-10.4313
		either	-2.5	2.75477	O (30)	Tyr266	Phe97	TOP4c domain	-15.4581
		ligand	-0.376689	3.52466	S (32)	Val268	Ser98	TOP4c domain	-15.4148
							Tyr99	TOP4c domain	-1.13365
							Phe110	TOP4c domain	-1.15021
							Gly111	TOP4c domain	-0.687292
							Ser112	TOP4c domain	-4.16246
							Val113	TOP4c domain	-10.6746
							Asp114	TOP4c domain	-1.47551
							Gly115	TOP4c domain	-5.03421
							Asp116	TOP4c domain	-2.5953
							Met117	TOP4c domain	-9.85341
							Ala118	TOP4c domain	-2.47598
							Thr220	TOP4c domain	-0.409141
							Ile264	TOP4c domain	-0.323757
							Tyr266	TOP4c domain	-9.10563
							Gln267	TOP4c domain	-16.9386
							Val268	TOP4c domain	-6.31262
							Asn269	TOP4c domain	-5.64158
							Lys270	TOP4c domain	-0.503899
Q7BSI9	B9	ligand	-0.102246	3.27041	N (2)	Val113	Phe88	TOP4c domain	-7.76114
		ligand	-1.33303	3.02244	N (4)	Val113	Val91	TOP4c domain	-4.00205
		ligand	-0.726376	3.35954	N (4)	Val268	Arg92	TOP4c domain	-14.9611
		ligand	-1.30103	3.31128	N (21)	Ser98	Gln95	TOP4c domain	-10.4143
		ligand	-0.307336	3.53853	S (32)	Val268	Phe97	TOP4c domain	-15.4391
							Ser98	TOP4c domain	-15.1834
							Tyr99	TOP4c domain	-1.4485
							Phe110	TOP4c domain	-1.1488
							Gly111	TOP4c domain	-0.699102
							Ser112	TOP4c domain	-4.14866
							Val113	TOP4c domain	-10.7001
							Asp114	TOP4c domain	-1.49747
							Gly115	TOP4c domain	-4.93887
							Asp116	TOP4c domain	-2.6389
							Met117	TOP4c domain	-9.81178
							Ala118	TOP4c domain	-2.49802
							Thr220	TOP4c domain	-0.408846
							Ile264	TOP4c domain	-0.300661
							Tyr266	TOP4c domain	-5.44776
							Gln267	TOP4c domain	-16.3587
							Val268	TOP4c domain	-5.83393
							Asn269	TOP4c domain	-5.3298
							Lys270	TOP4c domain	-0.466213
Q7BSI9	B10	ligand	-0.322759	3.16978	N (2)	Val113	Phe88	TOP4c domain	-7.36839
		ligand	-1.12048	2.97583	N (4)	Val113	Val91	TOP4c domain	-3.76032
		ligand	-0.958176	3.29743	N (4)	Val268	Arg92	TOP4c domain	-14.5221
		ligand	-1.35141	3.30974	N (21)	Ser98	Gln95	TOP4c domain	-10.36
		target	-2.5	3.09271	N (30)	Tyr266	Phe97	TOP4c domain	-14.8754
		target	-2.5	2.97016	O (32)	Gln267	Ser98	TOP4c domain	-16.0871
							Tyr99	TOP4c domain	-1.95624
							Phe110	TOP4c domain	-1.12108
							Gly111	TOP4c domain	-0.679219
							Ser112	TOP4c domain	-4.16785
							Val113	TOP4c domain	-10.9203
							Asp114	TOP4c domain	-1.66479
							Gly115	TOP4c domain	-6.05796
							Asp116	TOP4c domain	-2.77476
							Met117	TOP4c domain	-9.9708
							Ala118	TOP4c domain	-2.33265
							Ser173	TOP4c domain	-0.81897
							Thr220	TOP4c domain	-0.4
							Tyr266	TOP4c domain	-9.74483
							Gln267	TOP4c domain	-19.7328
							Val268	TOP4c domain	-5.79404
							Asn269	TOP4c domain	-5.99952
							Lys270	TOP4c domain	-0.535698
Q7BSI9	B11	ligand	-0.14725	3.24143	N (2)	Val113	Phe88	TOP4c domain	-7.61168
		ligand	-1.28305	2.99897	N (4)	Val113	Val91	TOP4c domain	-4.25292
		ligand	-0.706575	3.3713	N (4)	Val268	Arg92	TOP4c domain	-17.5336
		ligand	-1.66332	3.26734	N (21)	Ser98	Gln95	TOP4c domain	-10.3954
		ligand	-0.0431483	3.59137	S (33)	Val268	Phe97	TOP4c domain	-15.2601
							Ser98	TOP4c domain	-15.5956
							Tyr99	TOP4c domain	-2.32573
							Phe110	TOP4c domain	-0.841045
							Gly111	TOP4c domain	-0.676627
							Ser112	TOP4c domain	-4.19056
							Val113	TOP4c domain	-10.688
							Asp114	TOP4c domain	-1.59392
							Gly115	TOP4c domain	-5.19555
							Asp116	TOP4c domain	-2.61666
							Met117	TOP4c domain	-9.72464
							Ala118	TOP4c domain	-2.39838
							Ser173	TOP4c domain	-0.342236
							Thr220	TOP4c domain	-0.4
							Tyr266	TOP4c domain	-5.31909
							Gln267	TOP4c domain	-16.2071
							Val268	TOP4c domain	-5.4548
							Asn269	TOP4c domain	-5.60402
							Lys270	TOP4c domain	-0.483938
Q7BSI9	B12	ligand	-1.33565	2.93329	N (4)	Val113	Phe88	TOP4c domain	-8.99791
		ligand	-0.255859	3.51948	N (4)	Val268	Val91	TOP4c domain	-4.59514
		ligand	-1.24459	3.28923	N (21)	Ser98	Arg92	TOP4c domain	-13.3173
		target	-2.48407	3.10319	O (30)	Ser98	Gln95	TOP4c domain	-10.0733
		ligand	-1.46902	3.3062	S (32)	Val268	Phe97	TOP4c domain	-13.1412
							Ser98	TOP4c domain	-11.6187
							Phe110	TOP4c domain	-1.23786
							Gly111	TOP4c domain	-1.03968
							Ser112	TOP4c domain	-4.5174
							Val113	TOP4c domain	-10.3409
							Asp114	TOP4c domain	-1.93729
							Gly115	TOP4c domain	-6.53989
							Asp116	TOP4c domain	-2.72979
							Met117	TOP4c domain	-10.7918
							Ala118	TOP4c domain	-2.79467
							Thr220	TOP4c domain	-0.308957
							Tyr266	TOP4c domain	-0.359949
							Gln267	TOP4c domain	-19.4656
							Val268	TOP4c domain	-6.21602
							Asn269	TOP4c domain	-6.59754
							Lys270	TOP4c domain	-0.5169
Q7BSI9	B13	ligand	-0.254795	3.21705	N (2)	Val113	Phe88	TOP4c domain	-7.37553
		ligand	-1.18948	3.00869	N (4)	Val113	Val91	TOP4c domain	-3.8321
		ligand	-0.921905	3.30402	N (4)	Val268	Arg92	TOP4c domain	-14.3772
		ligand	-1.38856	3.30929	N (21)	Ser98	Gln95	TOP4c domain	-10.373
		target	-2.5	2.70241	O (30)	Tyr266	Phe97	TOP4c domain	-14.9891
							Ser98	TOP4c domain	-16.8823
							Tyr99	TOP4c domain	-2.88822
							Phe110	TOP4c domain	-0.832068
							Gly111	TOP4c domain	-0.681779
							Ser112	TOP4c domain	-4.1055
							Val113	TOP4c domain	-10.7646
							Asp114	TOP4c domain	-1.547
							Gly115	TOP4c domain	-5.58354
							Asp116	TOP4c domain	-2.71431
							Met117	TOP4c domain	-9.86242
							Ala118	TOP4c domain	-2.35969
							Ser173	TOP4c domain	-0.554134
							Thr220	TOP4c domain	-0.4
							Tyr266	TOP4c domain	-9.46691
							Gln267	TOP4c domain	-16.7901
							Val268	TOP4c domain	-5.80463
							Asn269	TOP4c domain	-5.73704
							Lys270	TOP4c domain	-0.509605
Q7BSI9	B14	ligand	-0.187347	3.25286	N (2)	Val113	Phe88	TOP4c domain	-7.51347
		ligand	-1.17878	2.98453	N (4)	Val113	Val91	TOP4c domain	-3.85789
		ligand	-1.1185	3.24282	N (4)	Val268	Arg92	TOP4c domain	-12.7521
		ligand	-1.01109	3.3581	N (21)	Ser98	Gln95	TOP4c domain	-10.0877
		ligand	-0.789844	3.44203	S (32)	Val268	Phe97	TOP4c domain	-14.4514
							Ser98	TOP4c domain	-11.1835
							Phe110	TOP4c domain	-1.16407
							Gly111	TOP4c domain	-0.972384
							Ser112	TOP4c domain	-4.36515
							Val113	TOP4c domain	-10.6151
							Asp114	TOP4c domain	-1.54905
							Gly115	TOP4c domain	-6.3068
							Asp116	TOP4c domain	-2.58247
							Met117	TOP4c domain	-10.1426
							Ala118	TOP4c domain	-2.54985
							Thr220	TOP4c domain	-0.4
							Ile264	TOP4c domain	-0.358839
							Tyr266	TOP4c domain	-3.19911
							Gln267	TOP4c domain	-14.3695
							Val268	TOP4c domain	-7.02723
							Asn269	TOP4c domain	-6.64677
							Lys270	TOP4c domain	-0.556397
Q7BSI9	B15	ligand	-0.34037	3.19967	N (2)	Val113	Phe88	TOP4c domain	-7.26503
		ligand	-1.13105	3.02016	N (4)	Val113	Val91	TOP4c domain	-3.6877
		ligand	-0.880267	3.32477	N (4)	Val268	Arg92	TOP4c domain	-17.7961
		ligand	-1.61965	3.25421	N (21)	Ser98	Gln95	TOP4c domain	-10.0262
							Phe97	TOP4c domain	-15.1681
							Ser98	TOP4c domain	-14.8013
							Tyr99	TOP4c domain	-2.39679
							Phe110	TOP4c domain	-0.81143
							Gly111	TOP4c domain	-0.669617
							Ser112	TOP4c domain	-4.10562
							Val113	TOP4c domain	-10.859
							Asp114	TOP4c domain	-1.56846
							Gly115	TOP4c domain	-5.98089
							Asp116	TOP4c domain	-2.8171
							Met117	TOP4c domain	-10.0664
							Ala118	TOP4c domain	-2.32191
							Ser173	TOP4c domain	-0.985614
							Thr220	TOP4c domain	-0.4
							Tyr266	TOP4c domain	-5.55924
							Gln267	TOP4c domain	-16.5424
							Val268	TOP4c domain	-5.64004
							Asn269	TOP4c domain	-5.68034
							Lys270	TOP4c domain	-0.496111
Q7BSI9	CIP	target	-2.5	2.86443	O (24)	Ser172	Gly41	TOP4c domain	-0.564489
		ligand	-2.5	3.00121	O (25)	Gly171	Lys43	TOP4c domain	-6.94245
							His46	TOP4c domain	-8.07615
							Thr89	TOP4c domain	-0.734814
							Arg92	TOP4c domain	-15.7033
							Gln95	TOP4c domain	-0.724791
							Ser98	TOP4c domain	-9.44818
							Tyr99	TOP4c domain	-14.3797
							Asn170	TOP4c domain	-2.42977
							Gly171	TOP4c domain	-6.79271
							Ser172	TOP4c domain	-10.539
							Ser173	TOP4c domain	-10.7068
							Tyr266	TOP4c domain	-3.73213
							Gln267	TOP4c domain	-11.0747

## Sheet: gyrB
Target	Ligand	Hydrogen bonding energy					Protein-ligand interactions
		Energy donor	Bonding energy (KJ/mol)	H-bond Length (Å)	Ligand contribution with atom type (no.)	Target contribution	Interacting AA residue	Localisation (domain, region, interactions)	Epair (KJ/mol)
Q7BSI8	B1	ligand	-0.571768	3.3635	N (4)	Asp611	Thr519	Toprim domain	-5.79419
		ligand	-0.032936	3.58137	S (32)	Asp614	Leu522	Toprim domain	-5.27022
							Thr523	Toprim domain	-1.08591
							Val607	NA	-0.57256
							Asn608	NA	-0.851642
							Ile609	NA	-9.44429
							Lys610	NA	-8.75703
							Asp611	NA	-5.54866
							Asp614	NA	-7.68367
							Ala615	NA	-10.9597
							Thr618	NA	-10.5307
							Phe619	NA	-18.4111
							Leu622	NA	-3.376
							Met623	NA	-1.21005
Q7BSI8	B2	NA					Arg518	Toprim domain	-3.12936
							Thr519	Toprim domain	-8.80963
							Leu522	Toprim domain	-13.2648
							Thr523	Toprim domain	-0.334595
							Ile540	Toprim domain	-1.99913
							Leu605	NA	-0.576226
							Val607	NA	-3.99736
							Asn608	NA	-0.926995
							Ile609	NA	-8.82283
							Lys610	NA	-5.43452
							Asp611	NA	-4.30342
							Asp614	NA	-6.43515
							Ala615	NA	-8.75927
							Thr618	NA	-4.66726
							Phe619	NA	-9.16248
							Leu622	NA	-1.76036
Q7BSI8	B3	NA					Arg518	Toprim domain	-1.50401
							Thr519	Toprim domain	-7.4708
							Leu522	Toprim domain	-12.7705
							Thr523	Toprim domain	-0.319865
							Ile540	Toprim domain	-2.04922
							Leu605	NA	-0.678163
							Val607	NA	-4.38892
							Asn608	NA	-0.999891
							Ile609	NA	-8.77278
							Lys610	NA	-5.47457
							Asp611	NA	-4.27782
							Asp614	NA	-6.47318
							Ala615	NA	-9.06222
							Thr618	NA	-4.52698
							Phe619	NA	-12.0302
							Leu622	NA	-2.35103
							Met623	NA	-0.303919
Q7BSI8	B4	NA					Thr519	Toprim domain	-5.02228
							Leu522	Toprim domain	-15.6521
							Thr523	Toprim domain	-2.00438
							Leu533	Toprim domain	-0.876353
							Ile540	Toprim domain	-1.89976
							Leu605	NA	-3.15718
							Gln606	NA	-0.508203
							Val607	NA	-12.6043
							Asn608	NA	-5.97512
							Ile609	NA	-13.5908
							Lys610	NA	-4.15051
							Asp611	NA	-1.45121
							Asp614	NA	-1.99774
							Ala615	NA	-7.11182
							Thr618	NA	-6.94186
							Phe619	NA	-21.1616
							Leu622	NA	-3.7201
							Met623	NA	-3.21179
Q7BSI8	B5	ligand	-0.956957	3.23072	N (2)	Asp614	Leu522	Toprim domain	-5.23549
		ligand	-2.26158	2.88695	N (2)	Thr618	Tyr526	Toprim domain	-0.517933
							Leu533	Toprim domain	-0.702598
							Val607	NA	-1.81456
							Asn608	NA	-3.16712
							Ile609	NA	-8.10333
							Lys610	NA	-8.76147
							Asp611	NA	-2.16889
							Asp614	NA	-16.8857
							Ala615	NA	-12.0273
							Thr618	NA	-9.31986
							Phe619	NA	-8.9849
Q7BSI8	B6	NA					Arg518	Toprim domain	-1.57822
							Thr519	Toprim domain	-5.81341
							Leu522	Toprim domain	-11.518
							Thr523	Toprim domain	-0.599589
							Leu533	Toprim domain	-0.401448
							Ile540	Toprim domain	-2.4584
							Leu605	NA	-0.885581
							Val607	NA	-5.81657
							Asn608	NA	-1.55196
							Ile609	NA	-9.60528
							Lys610	NA	-5.12652
							Asp611	NA	-4.07438
							Asp614	NA	-5.73767
							Ala615	NA	-8.83085
							Thr618	NA	-7.76666
							Phe619	NA	-14.7547
							Leu622	NA	-4.12592
							Met623	NA	-1.72379
Q7BSI8	B7	ligand	-0.656694	3.32795	N (4)	Asp611	Thr519	Toprim domain	-5.43825
		either	-2.5	3.08717	O (30)	Thr618	Leu522	Toprim domain	-4.93235
		ligand	-0.194022	3.5612	S (16)	Asp614	Thr523	Toprim domain	-0.862857
							Val607	NA	-0.518855
							Asn608	NA	-0.878859
							Ile609	NA	-9.23329
							Lys610	NA	-9.43147
							Asp611	NA	-5.57815
							Asp614	NA	-8.28072
							Ala615	NA	-10.9502
							Thr618	NA	-13.6786
							Phe619	NA	-18.0951
							Leu622	NA	-3.13509
							Met623	NA	-1.03946
Q7BSI8	B8	target	-0.566986	3.10141	O (30)	Lys610	Thr519	Toprim domain	-5.11853
		target	-0.671022	3.28761	O (30)	Asp611	Leu522	Toprim domain	-14.5426
		ligand	-2.5	3.07181	O (30)	Asp611	Thr523	Toprim domain	-1.99066
							Leu533	Toprim domain	-0.831409
							Ile540	Toprim domain	-1.59693
							Leu605	NA	-3.01865
							Gln606	NA	-0.454189
							Val607	NA	-12.2344
							Asn608	NA	-6.0631
							Ile609	NA	-13.9263
							Lys610	NA	-5.95955
							Asp611	NA	-5.97819
							Asp614	NA	-2.91291
							Ala615	NA	-6.55772
							Thr618	NA	-5.9512
							Phe619	NA	-18.9635
							Leu622	NA	-3.72848
							Met623	NA	-3.27326
Q7BSI8	B9	ligand	-1.21767	3.25161	N (21)	Asn608	Thr519	Toprim domain	-6.06119
		target	-0.017897	3.59481	O (30)	Asp611	Leu522	Toprim domain	-11.9374
		ligand	-2.5	2.86295	O (30)	Asp611	Thr523	Toprim domain	-1.7519
		target	-0.227287	3.2129	O (30)	Ala615	Leu533	Toprim domain	-0.883084
							Ile540	Toprim domain	-0.872335
							Leu605	NA	-3.15389
							Gln606	NA	-0.950215
							Val607	NA	-12.6615
							Asn608	NA	-9.80903
							Ile609	NA	-14.195
							Lys610	NA	-11.1496
							Asp611	NA	-6.82104
							Asp614	NA	-2.82754
							Ala615	NA	-4.66012
							Thr618	NA	-4.07339
							Phe619	NA	-17.5724
							Leu622	NA	-3.20178
							Met623	NA	-1.97479
Q7BSI8	B10	target	-2.5	2.98438	O (31)	Arg518	Ala510	Toprim domain	-2.37376
		target	-0.842595	2.80795	O (32)	Arg518	Asp511	Toprim domain	-1.23399
							Ala515	Toprim domain	-0.911704
							Arg518	Toprim domain	-14.1667
							Ile540	Toprim domain	-1.17192
							Ala541	Toprim domain	-2.12852
							Gln542	Toprim domain	-23.7672
							Pro543	Toprim domain	-8.75285
							Leu545	NA	-0.33072
							Tyr546	NA	-28.5337
							Gln547	NA	-12.1762
							Lys549	NA	-3.90304
							Leu605	NA	-0.482063
Q7BSI8	B11	target	-0.0952547	3.57633	N (30)	Arg518	Thr508	Toprim domain	-0.55609
		target	-0.534158	2.79989	O (32)	Arg518	Asp509	Toprim domain	-1.28383
		ligand	-0.4068	3.51864	S (33)	Gln542	Ala510	Toprim domain	-4.62965
							Asp511	Toprim domain	-0.746195
							Ala515	Toprim domain	-0.989737
							Arg518	Toprim domain	-11.2511
							Ala541	Toprim domain	-3.62022
							Gln542	Toprim domain	-21.6414
							Pro543	Toprim domain	-13.0616
							Leu545	NA	-1.13605
							Tyr546	NA	-32.4283
							Gln547	NA	-12.5306
							Lys549	NA	-3.49098
							Leu605	NA	-0.458867
Q7BSI8	B12	NA					Arg518	Toprim domain	-1.60381
							Thr519	Toprim domain	-6.46267
							Leu522	Toprim domain	-12.1622
							Thr523	Toprim domain	-0.420898
							Ile540	Toprim domain	-2.60357
							Leu605	NA	-1.0891
							Val607	NA	-5.56237
							Asn608	NA	-1.13334
							Ile609	NA	-8.8726
							Lys610	NA	-5.46734
							Asp611	NA	-4.14556
							Asp614	NA	-6.16581
							Ala615	NA	-8.2244
							Thr618	NA	-6.28001
							Phe619	NA	-10.6715
							Leu622	NA	-2.3125
							Met623	NA	-0.737928
Q7BSI8	B13	ligand	-0.232704	3.07461	N (21)	Gln542	Ala510	Toprim domain	-1.41132
		target	-2.23456	3.15309	O (30)	Arg518	Asp511	Toprim domain	-0.714743
		target	-0.30322	3.38458	O (30)	Arg518	Ala515	Toprim domain	-0.915904
							Arg518	Toprim domain	-13.8161
							Ile540	Toprim domain	-1.32565
							Ala541	Toprim domain	-3.34424
							Gln542	Toprim domain	-24.1503
							Pro543	Toprim domain	-8.55683
							Leu545	NA	-0.33192
							Tyr546	NA	-29.3674
							Gln547	NA	-13.657
							Lys549	NA	-3.74327
							Leu605	NA	-0.646466
Q7BSI8	B14	NA					Thr519	Toprim domain
							Leu522	Toprim domain	-14.6359
							Thr523	Toprim domain	-1.83799
							Leu533	Toprim domain	-0.824729
							Ile540	Toprim domain	-1.76156
							Leu605	NA	-3.14992
							Gln606	NA	-0.459163
							Val607	NA	-12.3339
							Asn608	NA	-5.70925
							Ile609	NA	-11.2681
							Lys610	NA	-3.42207
							Asp611	NA	-1.24274
							Asp614	NA	-1.24248
							Ala615	NA	-4.56818
							Thr618	NA	-5.07172
							Phe619	NA	-20.1718
							Leu622	NA	-3.97714
							Met623	NA	-3.20512
Q7BSI8	B15	ligand	-0.546181	3.37056	N (4)	Asp611	Thr519	Toprim domain	-6.0835
							Leu522	Toprim domain	-5.45084
							Thr523	Toprim domain	-0.879874
							Val607	NA	-0.631134
							Asn608	NA	-0.938592
							Ile609	NA	-9.97105
							Lys610	NA	-8.9194
							Asp611	NA	-5.44227
							Asp614	NA	-7.42809
							Ala615	NA	-10.9314
							Thr618	NA	-10.2958
							Phe619	NA	-17.678
							Leu622	NA	-3.82778
							Met623	NA	-1.03496
Q7BSI8	CIP	ligand	-1.22482	2.7831	O (25)	Ala510	Asp509	Toprim domain	-0.531499
							Ala510	Toprim domain	-5.83564
							Asp511	Toprim domain	-4.56768
							Val512	Toprim domain	-3.81812
							Ala515	Toprim domain	-2.51978
							Arg518	Toprim domain	-12.612
							Ile540	Toprim domain	-0.831593
							Ala541	Toprim domain	-2.32052
							Gln542	Toprim domain	-15.0623
							Pro543	Toprim domain	-2.39691
							Tyr546	NA	-33.9557
							Gln547	NA	-0.426872
							Lys549	NA	-0.463563
							Leu605	NA	-3.38509
